# Supplementary material for: A common human MLKL polymorphism confers resistance to negative regulation by phosphorylation
Source: Nat Commun. 2023 Sep 28;14:6046. doi: 10.1038/s41467-023-41724-6 (PMC10539340; doi:10.1038/s41467-023-41724-6)
Supplement: Supplementary file 4 — Source Data [file 41467_2023_41724_MOESM4_ESM.xlsx]

## Sheet: Figure 1C
	WT dox			WT dTSI			WT dTSIN				S132P dox			S132P dTSI			S132P dTSIN				TSEE dox			TSEE dTSI			TSEE dTSIN
0	0.370556	0.646175	0.230952	1.5534	1.22005	0.264744	0.157638	0.975828	0.265545		0.671572	0.951469	0.449286	0.502573	0.82106	0.21003	0.18319	1.38632	0.269564		0.549068	0.614815	2.75276	0.524379	1.72138	0.478748	0.995534	2.84355	0.412259
1	0.968938	0.952024	0.501705	2.15951	1.20543	0.600753	0.560407	1.79574	0.555308		1.56537	1.16208	0.68281	1.16856	0.988487	0.496357	0.997498	1.99335	0.39333		1.61801	1.01993	3.92445	2.09579	1.84166	0.880308	2.76806	4.12336	0.801379
2	1.01889	1.13032	0.667001	2.39264	2.92495	0.626544	1.11768	2.17011	0.791199		2.09768	1.14245	0.739531	1.74398	5.04403	0.616696	1.44188	2.16714	0.529513		1.86538	1.20057	3.79171	2.45778	1.98691	1.06585	3.46007	4.85684	1.01377
3	1.00862	1.25047	0.774776	4.84467	9.5783	1.15737	1.16759	2.26421	0.920426		2.46198	1.20332	0.817973	7.0223	12.3836	3.01119	1.74989	2.06362	0.559353		1.85257	1.19619	4.02638	2.52	1.93851	1.18961	3.48862	5.32547	1.01922
4	1.10663	1.17908	0.802028	17.6456	17.8225	4.00159	1.15323	2.1287	0.863027		2.36948	1.22413	0.865647	14.3442	18.0847	9.82931	1.64052	1.96944	0.445656		1.84547	1.08457	4.02971	2.43158	2.07995	1.21453	3.40376	4.79599	1.05452
5	1.03788	1.07817	0.729157	27.2158	24.8914	11.2169	1.2941	2.02267	0.726487		2.62325	1.16772	0.790353	20.0992	25.8176	17.3651	1.80378	2.07821	0.5101		1.82801	1.06842	3.83229	2.25917	2.09958	1.15984	3.21063	5.00324	0.895251
6	1.3257	1.22945	0.673282	35.0268	32.2802	24.0374	1.3587	1.85253	0.6365		2.62181	1.149	0.844505	31.0799	37.0899	26.9887	1.88068	2.24791	0.651202		1.68379	1.05829	3.90539	2.14192	2.01207	1.22236	3.22693	4.75347	0.860766
7	1.30089	1.06377	0.682355	45.1519	42.5551	39.1991	1.40188	1.54445	0.638099		2.78989	1.13286	0.854491	45.5997	47.6371	39.4602	1.80563	2.09775	0.648281		1.72868	0.956073	3.87936	2.22037	2.00131	1.20106	3.22636	4.63903	0.852956
8	1.37265	0.955553	0.598752	56.2383	52.5261	53.0213	1.25943	1.43436	0.623735		2.92285	1.07784	0.833908	59.0179	57.5964	52.0397	1.73133	2.152	0.811507		1.80379	0.93461	3.75176	2.17833	1.96077	1.26514	3.05664	4.18628	0.785864
9	1.47563	0.951611	0.704167	65.2441	62.03	64.6137	1.23598	1.2959	0.623145		2.90589	1.06919	0.861021	68.2077	64.8422	64.2161	1.77461	2.26547	0.952345		1.74151	0.884673	3.45933	2.11526	1.98904	1.269	2.97337	4.11496	0.792219
10	1.338	1.1201	0.642817	70.8485	68.8224	71.8946	1.12888		0.661363		2.94169	1.06496	0.742522	74.2018	70.5868	71.1382	1.93775		1.29187		1.71829	1.29339		2.16447		1.28186	2.8611		0.760921
11	1.51469	1.01232	0.599008	74.4048	74.2143	76.5666	1.12861	1.12134	0.715831		2.91182	1.0694	0.735433	78.2396	75.1854	77.2777	1.90382	2.53129	1.61721		1.70542	1.34245	3.40014	2.16875	2.18349	1.39685	2.77032	3.74599	0.747529
12	1.49225	1.04708	0.639566	76.7522	77.2766	80.0787	0.987285	1.20774	0.830465		2.99206	1.08894	0.811631	81.4869	78.4979	81.3003	2.07835	2.55546	2.24412		1.6747	1.34288	3.27812	2.39724	2.44339	1.49746	2.65916	3.51975	0.740531
13	1.55025	1.06643	0.607778	78.5173	80.1431	82.0285	0.935318	1.24261	1.11194		2.97316	1.12342	0.765409	82.958	80.8463	83.9708	2.29043	2.91185	3.57935		1.71516	1.36881	3.29002	2.60169	2.68224	1.7517	2.5504	3.36389	0.723444
14	1.7618	1.14548	0.634734	79.8775	81.7009	83.7936	0.910359	1.23525	1.43293		3.01234	1.16099	0.80757	83.976	82.5583	85.9751	2.4275	3.84038	6.3622		1.60714	1.44626	3.1731	2.85327	3.07654	1.96742	2.53229	3.18696	0.8245
15	1.90067	1.16916	0.62568	80.9584	83.1122	84.8387	0.831678	1.24899	2.0108		3.01687	1.15108	0.838737	85.6145	84.4073	87.3466	3.23983	5.38488	11.0122		1.64074	1.3877	3.16771	3.36246	3.66173	2.53265	2.71683	3.01315	0.772719
16	1.84572	1.22404	0.621954	81.5735	84.1172	85.8374	0.920589	1.27845	2.67477		3.01112	1.12795	0.849101	86.672	85.7297	88.9066	5.63782	8.09694	16.4628		1.65231	1.46797	3.25629	4.07749	4.39167	2.88512	2.72657	2.88578	0.777956
17	1.9593	1.16315	0.599519	82.0606	84.9848	86.0877	0.881336	1.36119	3.72962		3.00902	1.07523	0.845099	87.7303	86.4427	89.2599	10.2052	13.4245	22.9047		1.71018	1.48394	3.13979	5.17809	5.88678	4.01217	2.61325	2.66199	0.81389
18	1.96982	1.08178	0.612549	81.6729	85.6012	86.6633	0.857119	1.43804	5.5126		3.11276	1.15	0.896475	88.336	86.5888	90.0645	15.6332	20.4577	31.4555		1.63033	1.5774	3.14886	6.36648	7.47258	5.14935	2.73446	2.69432	0.832581
19	1.99009	1.13001	0.646375	82.4764	86.5042	86.9901	0.725015	1.7167	8.79681		3.06745	1.10996	0.897504	88.5662	87.6744	90.4509	22.9646	28.34	40.6272		1.67443	1.62426	3.12009	7.80257	8.62468	6.89443	2.67685	2.72481	0.83643
20	1.98275	1.1821	0.666	83.1886	87.1328	87.4079	0.784255	2.06426	13.2868		3.0932	1.11088	0.866281	88.8884	88.0371	91.1569	30.4948	36.1401	49.7912		1.65608	1.78628	3.05797	9.49595	10.657	8.97225	2.9595	2.69589	0.895861
21	2.10264	1.12884	0.67856	82.6445	86.9969	87.7442	0.835211	2.58385	19.3961		3.25399	1.147	0.950031	89.2799	89.0443	91.308	39.7527	44.1479	57.7822		1.56035	1.72112	3.16181	10.7861	12.3975	11.0747	2.97974	2.59928	1.0011
22	2.13815	1.19766	0.64634	83.0607	87.8747	87.8747	1.11505	3.55553	26.9365		3.29561	1.12562	0.943943	89.2427	89.0947	91.6057	48.2362	52.1348	64.4253		1.61861	1.74817	3.01918	12.3135	14.0179	13.0231	3.22184	2.51781	0.978129
23	2.27218	1.21743	0.683101	83.0089	87.6955	88.0764	1.33218	5.37574	34.2341		3.33115	1.15834	0.990778	89.8441	89.4111	91.851	55.0084	58.8875	70.1458		1.62311	1.85861	2.75125	14.1038	15.9679	15.1042	3.36521	2.51102	1.0479
24	2.39567	1.26315	0.657531	83.2705	88.2254	88.3688	1.51695	7.81442	41.1045		3.51697	1.2106	0.935886	89.7072	89.1941	91.7947	61.0571	64.3679	73.6354		1.59188	1.94589	2.92794	15.6269	17.5091	17.2128	3.66102	2.50587	1.17246

## Sheet: Figure 1G
	WT dox				WT dTSI				WT dTSIN				S132P dox				S132P dTSI				S132P dTSIN					S83D dox				S83D dTSI				S83D dTSIN					S83D,S132P dox				S83D,S132P dTSI				S83D,S132P dTSIN
0	0.200505	0.0722497	0.0880365	4.17186	0.340328	0.047615	0.0688573	4.72101	0.285683	0.136777	0.131835	5.4757	0.59078	0.358783	7.16377	0.301656	0.510431	0.319554	0.2191	8.12086	0.785335	0.0275255	0.110759	8.6565		0.566611	0.246932	0.0886082	12.6649	0.551245	0.0682361	0.151827	15.7196	0.264991	0.133351	0.0570589	15.4062		0.518076	0.314541	0.108748	3.20843	0.807228	0.188423	0.0567913	2.44354	0.329916	0.152288	0.0148148
1	1.39779	0.243687		5.89639	1.38841	0.160249		6.79288	1.15688	0.325753		6.6833	1.84556	1.89946	9.59708	0.507622	1.96827	2.57517		10.4289	2.51192	0.681616		11.394		1.68418	0.451727	0.128506	16.5894	2.14924	0.279572		22.2064	0.90552	0.63644		21.183		1.46366	0.622503	0.153153	4.1217	1.6863	0.851029		3.78103	0.84142	0.410301
2	1.82041	0.271126	0.397104	6.30594	1.83995	0.248269	1.70753	7.05851	1.62965	0.416857	0.431935	7.4379	2.00887	2.14038	10.6913	0.576084	2.11099	2.91971	1.17849	10.3344	2.7462	1.46051	0.297629	12.0601		2.25379	0.520436	0.290886	17.0881	2.68564	0.333372	0.799597	23.3715	1.28893	0.692328	0.39749	23.1441		1.78632	0.691793	0.195053	4.41742	2.07142	0.954083	0.447023	4.23362	1.04407	0.5189	0.619847
3	1.99811	0.320914	0.504922	6.57563	8.87852	5.26073	4.52727	10.4399	1.62767	0.393938	0.473768	8.26075	2.05533	2.12251	10.7207	0.709721	3.81545	4.66755	2.31673	12.7356	2.65742	1.3146	0.321539	12.3567		2.38705	0.575728	0.501227	16.5086	3.06021	0.435964	0.875906	23.0409	1.49275	0.835675	0.652529	23.1509		1.81989	0.818599	0.220368	4.48644	2.28716	1.05241	0.52797	4.45633	1.1289	0.646116	0.8168
4	2.04025	0.345014	0.552191	6.49514	27.5801	18.2504	12.0315	19.1772	1.75616	0.401115	0.578419	8.0744	2.35869	2.11888	11.2127	0.680368	10.3621	11.8747	8.36118	20.1367	2.35089	1.16361	0.272201	12.0634		2.49222	0.637633	0.457747	16.2238	3.2148	0.496625	0.958991	22.5581	1.56576	0.85251	0.776233	22.5292		1.82394	0.893197	0.182556	4.60616	2.3196	1.01878	0.508839	4.19535	1.1436	0.641221	0.976317
5	2.19025	0.309695	0.601546	6.27835	44.8629	33.3621	24.0249	29.939	1.69431	0.386168	0.657307	7.84423	2.28656	2.11179	10.9208	0.692609	19.9819	21.7716	17.3737	26.1172	2.2835	1.18368	0.302893	12.4098		2.485	0.640346	0.565095	15.7957	3.27411	0.531578	1.00905	21.4355	1.62789	0.866148	0.922616	21.6682		1.96612	0.840044	0.280753	4.78627	2.45376	1.10749	0.546479	4.21626	1.13921	0.603876	0.868583
6	2.16539	0.365325	0.61706	6.27222	57.4905	44.7113	37.5852	40.5868	1.56618	0.448529	0.690176	7.65517	2.2957	2.15689	10.6266	0.718698	27.3575	27.5226	22.6607	27.5003	2.37446	1.25486	0.440642	12.9315		2.46549	0.637762	0.552111	15.0197	3.3558	0.604601	1.05441	20.2103	1.61395	0.901543	0.934277	20.806		1.90488	0.835219	0.221194	4.88146	2.6178	1.31831	0.569955	4.03604	1.36484	0.764129	0.772614
7	2.0951	0.454583	0.614677	6.62594	66.0355	55.2748	49.6348	48.576	1.66934	0.44492	0.610901	7.44079	2.36496	2.21193	10.5322	0.825557	31.9572	31.5183	26.576	28.5959	2.50886	1.35135	0.573481	12.6828		2.69002	0.876787	0.516686	14.3068	3.29802	0.61674	1.13178	19.5424	1.61305	0.854679	0.869801	19.7958		2.01826	0.817036	0.213345	4.79009	2.7907	1.39762	0.863731	4.02472	1.52087	0.681072	0.687879
8	1.98454	0.457057	0.541346	6.59386	70.9652	63.7753	59.0936	54.4571	1.66048	0.493702	0.597649	6.98728	2.38406	2.17484	10.0915	0.951179	36.9167	37.8968	31.6265	34.1226	2.74422	1.46724	0.897346	12.7099		2.79415	0.777786	0.575418	13.8088	3.31658	0.667702	1.1038	18.9002	1.70474	0.905065	0.980956	19.5265		2.20539	0.791875	0.230361	4.87269	3.39659	1.51345	0.987065	4.33389	1.73052	0.730139	0.779535
9	2.02661	0.470179	0.558048	6.39329	76.7566	69.028	65.7692	59.8498	1.59981	0.609607	0.628323	7.28388	2.48808	2.15954	10.0009	1.0547	44.2884	44.971	38.4451	39.622	3.25952	1.92713	1.44821	13.0199		2.5179	0.837539	0.612043	13.5249	3.38266	0.643259	1.25116	18.0999	1.75074	0.957349	0.78716	18.5966		2.28492	0.776068	0.25997	4.54094	3.81906	2.12773	1.63749	4.28101	1.67152	0.763196	0.825193
10	2.04621	0.489477	0.569256	6.28276	81.2238	74.0304	72.0631	65.2714	1.62126	0.660587	0.714466	7.22651	2.52256	2.27998	10.3532	1.13994	51.795	53.1368	45.7238	44.1946	3.96141	2.39543	2.19773	13.0905		2.63522	0.863811	0.712712	13.2812	3.39198	0.683646	1.34741	17.6979	1.7827	0.983493	0.734686	18.7612		2.21544	0.716869	0.255228	4.70671	4.70246	3.36276	2.77075	4.36036	1.64468	0.909246	1.0397
11	1.97341	0.514578	0.604797	6.21302	84.6033	77.4671	77.597	69.9111	1.71476	0.708992	0.806933	6.97414	2.73042	2.22634	10.1088	1.23159	59.9034	61.3255	52.2009	49.7593	5.16969	2.76295	3.54296	13.1919		2.71697	0.910001	0.579825	12.9103	3.23216	0.75954	1.33062	17.3121	1.79484	1.07684	0.85424	17.9337		2.0786	0.668138	0.251721	4.62797	6.99894	6.23389	5.05401	4.60391	1.67842	0.936721	1.28712
12	1.92772	0.591748	0.61914	6.2274	86.9072	81.4197	82.3375	73.7983	1.62487	1.03088	0.993388	6.64663	2.81378	2.27302	9.70054	1.47285	66.4918	68.3195	60.871	53.9363	7.17474	4.24374	6.4597	14.1153		2.48883	0.96912	0.607526	12.2819	3.32011	0.771804	1.41475	16.7196	1.78077	1.0065	0.823577	17.5267		2.09843	0.708103	0.254636	4.62962	11.6508	11.6386	8.36856	5.25038	1.85657	1.19379	1.77341
13	1.88417	0.590858	0.635762	6.21955	88.6058	84.0574	84.6439	76.5848	1.53788	1.47621	1.35628	6.24896	2.8384	2.31068	9.52489	1.75238	71.6583	73.9719	66.8056	59.7172	11.8319	7.51638	11.8767	15.5349		2.49419	0.983039	0.599895	12.0712	3.14202	0.850117	1.34125	17.008	1.81344	1.04357	0.806814	17.4487		2.06381	0.806343	0.273267	4.72675	17.376	18.5383	12.8566	6.29775	1.89221	1.38128	2.27061
14	1.82755	0.666899		6.2049	89.594	86.0596		78.1958	1.60081	2.36167		5.83826	2.88279	2.19733	9.5355	1.95815	76.9081	78.2525	72.1618	60.8669	18.0347	14.3728		18.3786		2.39543	0.931974	0.580052	11.8314	3.08741	0.857324		16.267	1.76745	1.02456		16.9357		1.98035	0.727416	0.300569	4.67365	23.3676	25.4691	18.5092	7.68105	1.84973	1.66386
15	1.80185	0.663964	0.722519	6.03357	90.5219	87.5667	87.8475	79.6843	1.55472	4.32209	3.22914	5.92101	2.96146	2.29992	9.37222	2.05337	79.9887	81.416	77.4311	63.822	24.9984	21.2437	22.5535	21.1078		2.34496	1.01222	0.526313	11.6388	3.0026	0.911114	1.58177	15.9425	1.70265	0.988534	0.939136	16.7467		1.97771	0.763512	0.346442	4.58857	30.5987	31.8172	25.0509	10.4869	1.94583	2.30898	4.70745
16	1.78986	0.726963	0.751359	5.88667	90.8275	88.9633	89.1105	81.5578	1.49476	7.14783	4.47099	5.95976	3.13366	2.37628	9.18189	2.34425	82.7849	83.8478	80.6759	66.9695	32.7568	30.3236	29.8464	24.5561		2.30386	1.03964	0.518763	11.4847	2.97461	0.989452	1.74489	15.6206	1.7118	1.03079	0.844736	16.3143		1.95568	0.792121	0.375042	4.67092	37.5774	38.8984	31.6615	14.1851	2.05071	3.24005	6.86221
17	1.78523	0.748258	0.700726	5.87132	91.0261	89.5487	90	82.3758	1.55293	15.1406	6.20606	5.76128	3.11896	2.34833	9.17344	2.67849	85.1107	85.0619	83.652	68.7564	41.9807	39.2619	37.0707	29.0082		2.33319	1.04524	0.457389	11.4442	3.06821	0.957292	1.70072	15.5271	1.68854	1.02519	1.10109	16.5293		2.04198	0.789559	0.373622	4.9564	43.9894	44.8783	38.2644	17.9219	2.28467	4.37979	9.18252
19	1.59854	0.834402	0.952403	5.64743	91.7152	91.0462	91.1192	83.216	2.03096	20.0031	12.5071	6.78398	3.49006	2.28544	8.72847	2.96483	87.9394	87.1282	87.1944	71.5724	58.3313	55.8023	51.3411	37.1408		2.20198	1.21368	0.500161	11.0516	3.00847	0.940656	1.43163	14.97	1.69504	1.18437	1.03136	16.1957		1.92498	0.965813	0.426731	4.75428	52.3351	53.612	49.5733	27.0143	5.37506	9.30412	13.6374
20	1.53905	0.858351	1.07845	5.56724	92.1284	91.2016	91.5442	83.9793	2.9969	26.25	16.9453	8.36949	3.53266	2.31372	8.70264	3.52757	89.0855	88.1473	88.9257	71.572	65.5453	63.7576	57.2229	41.2861		2.22589	1.33103	0.45611	10.7319	2.86407	1.05965	1.43841	15.0464	1.62166	1.26283	1.02338	16.2952		1.87575	0.940584	0.432834	4.89506	55.9745	56.6894	53.6319	31.0066	7.98084	12.2609	15.9408
21	1.48914	0.904925	1.12921	5.6713	92.1727	91.6541	91.8701	84.0643	4.75635	33.9596	21.3716	10.8712	3.83562	2.40168	8.47173	3.97518	89.6687	89.0373	90.1848	73.3047	70.5978	69.4079	64.1553	45.7248		2.13495	1.38877	0.451396	10.4004	2.76419	1.05903	1.51102	14.8365	1.60508	1.26402	1.01415	16.3697		1.81771	0.980012	0.465975	4.89657	59.044	59.4823	57.0669	34.7993	10.8399	15.2954	17.7704
22	1.52686	0.956943	1.26874	5.64271	91.9541	91.1817	91.9829	84.1418	7.0971	43.3056	25.7025	13.3303	3.92391	2.41987	8.05398	4.49663	90.2282	89.4704	90.9645	73.1242	75.223	74.1689	68.9495	49.9644		2.05848	1.29924	0.514939	10.2429	2.74689	1.03273	1.51475	14.7355	1.6149	1.29154	0.967145	16.3553		1.82096	1.01758	0.46125	4.83191	61.0712	61.944	59.4495	38.3425	14.5833	18.718	19.4745
23	1.53737	1.0243	1.22006		91.8888	92.5144	91.7853		10.7816	51.354	29.7479		4.12735	2.61553		4.99062	91.1404	89.5253	91.4837		79.0588	78.0498	73.3436			1.99283	1.33304	0.588735		2.70287	1.13889	1.4684		1.53944	1.34681	0.941387			1.76618	1.04528	0.516086		63.3646	64.1735	61.5901		17.1472	21.0754	21.1868
[truncated: 1 more columns]

## Sheet: Figure 1H
fluorescence	scan	time	well	sample
6643	1	0	A2	buffer control
7214	1	0	A3	buffer control
6644	1	0	A12	buffer control
6768	2	2	A2	buffer control
6883	2	2	A3	buffer control
6404	2	2	A12	buffer control
6527	3	4	A2	buffer control
6813	3	4	A3	buffer control
6597	3	4	A12	buffer control
6460	4	6	A2	buffer control
6967	4	6	A3	buffer control
6473	4	6	A12	buffer control
6552	5	8	A2	buffer control
7032	5	8	A3	buffer control
6669	5	8	A12	buffer control
6492	6	10	A2	buffer control
7021	6	10	A3	buffer control
6501	6	10	A12	buffer control
6502	7	12	A2	buffer control
6821	7	12	A3	buffer control
6609	7	12	A12	buffer control
6374	8	14	A2	buffer control
6989	8	14	A3	buffer control
6533	8	14	A12	buffer control
6540	9	16	A2	buffer control
6919	9	16	A3	buffer control
6662	9	16	A12	buffer control
6570	10	18	A2	buffer control
6817	10	18	A3	buffer control
6885	10	18	A12	buffer control
6576	11	20	A2	buffer control
6943	11	20	A3	buffer control
6752	11	20	A12	buffer control
6564	12	22	A2	buffer control
6829	12	22	A3	buffer control
6789	12	22	A12	buffer control
6404	13	24	A2	buffer control
6911	13	24	A3	buffer control
6817	13	24	A12	buffer control
6525	14	26	A2	buffer control
6786	14	26	A3	buffer control
6922	14	26	A12	buffer control
6556	15	28	A2	buffer control
6948	15	28	A3	buffer control
6868	15	28	A12	buffer control
6491	16	30	A2	buffer control
7005	16	30	A3	buffer control
6906	16	30	A12	buffer control
6601	17	32	A2	buffer control
6907	17	32	A3	buffer control
7038	17	32	A12	buffer control
6540	18	34	A2	buffer control
6948	18	34	A3	buffer control
6877	18	34	A12	buffer control
6642	19	36	A2	buffer control
6921	19	36	A3	buffer control
6885	19	36	A12	buffer control
6600	20	38	A2	buffer control
6941	20	38	A3	buffer control
7222	20	38	A12	buffer control
6673	21	40	A2	buffer control
7047	21	40	A3	buffer control
6992	21	40	A12	buffer control
6639	22	42	A2	buffer control
6940	22	42	A3	buffer control
7091	22	42	A12	buffer control
6576	23	44	A2	buffer control
6963	23	44	A3	buffer control
7239	23	44	A12	buffer control
6602	24	46	A2	buffer control
6968	24	46	A3	buffer control
7169	24	46	A12	buffer control
6475	25	48	A2	buffer control
6906	25	48	A3	buffer control
7225	25	48	A12	buffer control
6685	26	50	A2	buffer control
6935	26	50	A3	buffer control
7342	26	50	A12	buffer control
6440	27	52	A2	buffer control
6980	27	52	A3	buffer control
7173	27	52	A12	buffer control
6723	28	54	A2	buffer control
7008	28	54	A3	buffer control
7299	28	54	A12	buffer control
6640	29	56	A2	buffer control
6944	29	56	A3	buffer control
7272	29	56	A12	buffer control
6710	30	58	A2	buffer control
7047	30	58	A3	buffer control
7306	30	58	A12	buffer control
6627	31	60	A2	buffer control
7007	31	60	A3	buffer control
7346	31	60	A12	buffer control
214897	1	0	A4	CHAPS control
211064	1	0	A5	CHAPS control
211879	1	0	A6	CHAPS control
214554	2	2	A4	CHAPS control
211211	2	2	A5	CHAPS control
213539	2	2	A6	CHAPS control
216057	3	4	A4	CHAPS control
211149	3	4	A5	CHAPS control
213149	3	4	A6	CHAPS control
214414	4	6	A4	CHAPS control
210897	4	6	A5	CHAPS control
214162	4	6	A6	CHAPS control
213938	5	8	A4	CHAPS control
209932	5	8	A5	CHAPS control
212495	5	8	A6	CHAPS control
214284	6	10	A4	CHAPS control
210361	6	10	A5	CHAPS control
213041	6	10	A6	CHAPS control
214106	7	12	A4	CHAPS control
210159	7	12	A5	CHAPS control
212383	7	12	A6	CHAPS control
214125	8	14	A4	CHAPS control
210183	8	14	A5	CHAPS control
212297	8	14	A6	CHAPS control
213086	9	16	A4	CHAPS control
209229	9	16	A5	CHAPS control
211746	9	16	A6	CHAPS control
213237	10	18	A4	CHAPS control
209213	10	18	A5	CHAPS control
211977	10	18	A6	CHAPS control
213124	11	20	A4	CHAPS control
209201	11	20	A5	CHAPS control
212174	11	20	A6	CHAPS control
213148	12	22	A4	CHAPS control
209373	12	22	A5	CHAPS control
212121	12	22	A6	CHAPS control
212785	13	24	A4	CHAPS control
209133	13	24	A5	CHAPS control
211711	13	24	A6	CHAPS control
213008	14	26	A4	CHAPS control
209164	14	26	A5	CHAPS control
212125	14	26	A6	CHAPS control
212638	15	28	A4	CHAPS control
208660	15	28	A5	CHAPS control
211800	15	28	A6	CHAPS control
212802	16	30	A4	CHAPS control
208905	16	30	A5	CHAPS control
211726	16	30	A6	CHAPS control
212338	17	32	A4	CHAPS control
208443	17	32	A5	CHAPS control
211553	17	32	A6	CHAPS control
212267	18	34	A4	CHAPS control
208364	18	34	A5	CHAPS control
211664	18	34	A6	CHAPS control
212776	19	36	A4	CHAPS control
208906	19	36	A5	CHAPS control
212128	19	36	A6	CHAPS control
212575	20	38	A4	CHAPS control
208831	20	38	A5	CHAPS control
211969	20	38	A6	CHAPS control
212279	21	40	A4	CHAPS control
208691	21	40	A5	CHAPS control
211719	21	40	A6	CHAPS control
211979	22	42	A4	CHAPS control
208260	22	42	A5	CHAPS control
211445	22	42	A6	CHAPS control
212535	23	44	A4	CHAPS control
208776	23	44	A5	CHAPS control
211785	23	44	A6	CHAPS control
212134	24	46	A4	CHAPS control
208301	24	46	A5	CHAPS control
211792	24	46	A6	CHAPS control
212164	25	48	A4	CHAPS control
208195	25	48	A5	CHAPS control
211309	25	48	A6	CHAPS control
211911	26	50	A4	CHAPS control
208181	26	50	A5	CHAPS control
211435	26	50	A6	CHAPS control
212109	27	52	A4	CHAPS control
208253	27	52	A5	CHAPS control
211529	27	52	A6	CHAPS control
211605	28	54	A4	CHAPS control
208089	28	54	A5	CHAPS control
211368	28	54	A6	CHAPS control
211530	29	56	A4	CHAPS control
207887	29	56	A5	CHAPS control
211204	29	56	A6	CHAPS control
212169	30	58	A4	CHAPS control
208531	30	58	A5	CHAPS control
212018	30	58	A6	CHAPS control
211685	31	60	A4	CHAPS control
207760	31	60	A5	CHAPS control
211281	31	60	A6	CHAPS control
16273	1	0	B4	hFL_tet 1uM
16747	1	0	B5	hFL_tet 1uM
16132	1	0	B6	hFL_tet 1uM
20695	2	2	B4	hFL_tet 1uM
20870	2	2	B5	hFL_tet 1uM
20128	2	2	B6	hFL_tet 1uM
24353	3	4	B4	hFL_tet 1uM
24988	3	4	B5	hFL_tet 1uM
23616	3	4	B6	hFL_tet 1uM
27326	4	6	B4	hFL_tet 1uM
27244	4	6	B5	hFL_tet 1uM
26339	4	6	B6	hFL_tet 1uM
30040	5	8	B4	hFL_tet 1uM
29542	5	8	B5	hFL_tet 1uM
28466	5	8	B6	hFL_tet 1uM
32228	6	10	B4	hFL_tet 1uM
31984	6	10	B5	hFL_tet 1uM
30669	6	10	B6	hFL_tet 1uM
34109	7	12	B4	hFL_tet 1uM
33806	7	12	B5	hFL_tet 1uM
32292	7	12	B6	hFL_tet 1uM
35871	8	14	B4	hFL_tet 1uM
35807	8	14	B5	hFL_tet 1uM
34068	8	14	B6	hFL_tet 1uM
37406	9	16	B4	hFL_tet 1uM
37045	9	16	B5	hFL_tet 1uM
35602	9	16	B6	hFL_tet 1uM
38742	10	18	B4	hFL_tet 1uM
38297	10	18	B5	hFL_tet 1uM
36515	10	18	B6	hFL_tet 1uM
40080	11	20	B4	hFL_tet 1uM
39699	11	20	B5	hFL_tet 1uM
37706	11	20	B6	hFL_tet 1uM
41151	12	22	B4	hFL_tet 1uM
40718	12	22	B5	hFL_tet 1uM
38771	12	22	B6	hFL_tet 1uM
42369	13	24	B4	hFL_tet 1uM
41769	13	24	B5	hFL_tet 1uM
39575	13	24	B6	hFL_tet 1uM
43223	14	26	B4	hFL_tet 1uM
42755	14	26	B5	hFL_tet 1uM
40495	14	26	B6	hFL_tet 1uM
44119	15	28	B4	hFL_tet 1uM
43386	15	28	B5	hFL_tet 1uM
41098	15	28	B6	hFL_tet 1uM
45011	16	30	B4	hFL_tet 1uM
44266	16	30	B5	hFL_tet 1uM
42096	16	30	B6	hFL_tet 1uM
45553	17	32	B4	hFL_tet 1uM
44688	17	32	B5	hFL_tet 1uM
42549	17	32	B6	hFL_tet 1uM
46165	18	34	B4	hFL_tet 1uM
45320	18	34	B5	hFL_tet 1uM
43053	18	34	B6	hFL_tet 1uM
46617	19	36	B4	hFL_tet 1uM
45915	19	36	B5	hFL_tet 1uM
43803	19	36	B6	hFL_tet 1uM
47454	20	38	B4	hFL_tet 1uM
46591	20	38	B5	hFL_tet 1uM
44246	20	38	B6	hFL_tet 1uM
48010	21	40	B4	hFL_tet 1uM
47096	21	40	B5	hFL_tet 1uM
44552	21	40	B6	hFL_tet 1uM
48551	22	42	B4	hFL_tet 1uM
47414	22	42	B5	hFL_tet 1uM
44989	22	42	B6	hFL_tet 1uM
48652	23	44	B4	hFL_tet 1uM
47867	23	44	B5	hFL_tet 1uM
45383	23	44	B6	hFL_tet 1uM
49164	24	46	B4	hFL_tet 1uM
48368	24	46	B5	hFL_tet 1uM
45917	24	46	B6	hFL_tet 1uM
49595	25	48	B4	hFL_tet 1uM
48717	25	48	B5	hFL_tet 1uM
46272	25	48	B6	hFL_tet 1uM
50055	26	50	B4	hFL_tet 1uM
49154	26	50	B5	hFL_tet 1uM
46477	26	50	B6	hFL_tet 1uM
50436	27	52	B4	hFL_tet 1uM
49247	27	52	B5	hFL_tet 1uM
46740	27	52	B6	hFL_tet 1uM
50353	28	54	B4	hFL_tet 1uM
49589	28	54	B5	hFL_tet 1uM
47133	28	54	B6	hFL_tet 1uM
50844	29	56	B4	hFL_tet 1uM
49619	29	56	B5	hFL_tet 1uM
47393	29	56	B6	hFL_tet 1uM
51262	30	58	B4	hFL_tet 1uM
50261	30	58	B5	hFL_tet 1uM
47683	30	58	B6	hFL_tet 1uM
51386	31	60	B4	hFL_tet 1uM
50545	31	60	B5	hFL_tet 1uM
47821	31	60	B6	hFL_tet 1uM
88451	1	0	B10	S132P_tet 1 uM
87109	1	0	B11	S132P_tet 1 uM
89313	1	0	B12	S132P_tet 1 uM
115926	2	2	B10	S132P_tet 1 uM
114415	2	2	B11	S132P_tet 1 uM
115240	2	2	B12	S132P_tet 1 uM
125420	3	4	B10	S132P_tet 1 uM
125318	3	4	B11	S132P_tet 1 uM
126506	3	4	B12	S132P_tet 1 uM
130832	4	6	B10	S132P_tet 1 uM
130953	4	6	B11	S132P_tet 1 uM
132572	4	6	B12	S132P_tet 1 uM
134030	5	8	B10	S132P_tet 1 uM
133540	5	8	B11	S132P_tet 1 uM
135326	5	8	B12	S132P_tet 1 uM
135628	6	10	B10	S132P_tet 1 uM
135751	6	10	B11	S132P_tet 1 uM
137504	6	10	B12	S132P_tet 1 uM
136794	7	12	B10	S132P_tet 1 uM
136933	7	12	B11	S132P_tet 1 uM
138561	7	12	B12	S132P_tet 1 uM
137786	8	14	B10	S132P_tet 1 uM
138174	8	14	B11	S132P_tet 1 uM
139555	8	14	B12	S132P_tet 1 uM
138689	9	16	B10	S132P_tet 1 uM
138947	9	16	B11	S132P_tet 1 uM
140101	9	16	B12	S132P_tet 1 uM
139036	10	18	B10	S132P_tet 1 uM
139324	10	18	B11	S132P_tet 1 uM
140365	10	18	B12	S132P_tet 1 uM
139400	11	20	B10	S132P_tet 1 uM
139813	11	20	B11	S132P_tet 1 uM
141005	11	20	B12	S132P_tet 1 uM
139783	12	22	B10	S132P_tet 1 uM
139999	12	22	B11	S132P_tet 1 uM
141276	12	22	B12	S132P_tet 1 uM
139492	13	24	B10	S132P_tet 1 uM
140205	13	24	B11	S132P_tet 1 uM
141056	13	24	B12	S132P_tet 1 uM
139912	14	26	B10	S132P_tet 1 uM
140424	14	26	B11	S132P_tet 1 uM
141450	14	26	B12	S132P_tet 1 uM
140206	15	28	B10	S132P_tet 1 uM
140489	15	28	B11	S132P_tet 1 uM
141342	15	28	B12	S132P_tet 1 uM
140564	16	30	B10	S132P_tet 1 uM
140669	16	30	B11	S132P_tet 1 uM
141322	16	30	B12	S132P_tet 1 uM
140465	17	32	B10	S132P_tet 1 uM
140686	17	32	B11	S132P_tet 1 uM
141397	17	32	B12	S132P_tet 1 uM
140697	18	34	B10	S132P_tet 1 uM
141078	18	34	B11	S132P_tet 1 uM
141561	18	34	B12	S132P_tet 1 uM
140771	19	36	B10	S132P_tet 1 uM
141213	19	36	B11	S132P_tet 1 uM
141491	19	36	B12	S132P_tet 1 uM
140880	20	38	B10	S132P_tet 1 uM
141292	20	38	B11	S132P_tet 1 uM
141739	20	38	B12	S132P_tet 1 uM
140546	21	40	B10	S132P_tet 1 uM
141117	21	40	B11	S132P_tet 1 uM
141594	21	40	B12	S132P_tet 1 uM
140749	22	42	B10	S132P_tet 1 uM
141327	22	42	B11	S132P_tet 1 uM
141723	22	42	B12	S132P_tet 1 uM
141033	23	44	B10	S132P_tet 1 uM
141487	23	44	B11	S132P_tet 1 uM
141593	23	44	B12	S132P_tet 1 uM
141309	24	46	B10	S132P_tet 1 uM
141661	24	46	B11	S132P_tet 1 uM
141780	24	46	B12	S132P_tet 1 uM
141263	25	48	B10	S132P_tet 1 uM
141773	25	48	B11	S132P_tet 1 uM
141824	25	48	B12	S132P_tet 1 uM
141182	26	50	B10	S132P_tet 1 uM
141735	26	50	B11	S132P_tet 1 uM
141845	26	50	B12	S132P_tet 1 uM
141229	27	52	B10	S132P_tet 1 uM
141689	27	52	B11	S132P_tet 1 uM
141882	27	52	B12	S132P_tet 1 uM
141283	28	54	B10	S132P_tet 1 uM
141363	28	54	B11	S132P_tet 1 uM
141832	28	54	B12	S132P_tet 1 uM
141286	29	56	B10	S132P_tet 1 uM
141438	29	56	B11	S132P_tet 1 uM
141944	29	56	B12	S132P_tet 1 uM
141259	30	58	B10	S132P_tet 1 uM
141593	30	58	B11	S132P_tet 1 uM
141912	30	58	B12	S132P_tet 1 uM
140989	31	60	B10	S132P_tet 1 uM
141388	31	60	B11	S132P_tet 1 uM
141537	31	60	B12	S132P_tet 1 uM
9750	1	0	C4	S83D_tet 1uM
9846	1	0	C5	S83D_tet 1uM
9942	1	0	C6	S83D_tet 1uM
11597	2	2	C4	S83D_tet 1uM
11677	2	2	C5	S83D_tet 1uM
11362	2	2	C6	S83D_tet 1uM
13126	3	4	C4	S83D_tet 1uM
12828	3	4	C5	S83D_tet 1uM
12826	3	4	C6	S83D_tet 1uM
14099	4	6	C4	S83D_tet 1uM
13862	4	6	C5	S83D_tet 1uM
13649	4	6	C6	S83D_tet 1uM
14973	5	8	C4	S83D_tet 1uM
14585	5	8	C5	S83D_tet 1uM
14464	5	8	C6	S83D_tet 1uM
15577	6	10	C4	S83D_tet 1uM
15396	6	10	C5	S83D_tet 1uM
14903	6	10	C6	S83D_tet 1uM
16075	7	12	C4	S83D_tet 1uM
15806	7	12	C5	S83D_tet 1uM
15532	7	12	C6	S83D_tet 1uM
16546	8	14	C4	S83D_tet 1uM
16122	8	14	C5	S83D_tet 1uM
15890	8	14	C6	S83D_tet 1uM
17085	9	16	C4	S83D_tet 1uM
16723	9	16	C5	S83D_tet 1uM
16634	9	16	C6	S83D_tet 1uM
17315	10	18	C4	S83D_tet 1uM
16960	10	18	C5	S83D_tet 1uM
16798	10	18	C6	S83D_tet 1uM
17764	11	20	C4	S83D_tet 1uM
17318	11	20	C5	S83D_tet 1uM
17018	11	20	C6	S83D_tet 1uM
18154	12	22	C4	S83D_tet 1uM
17540	12	22	C5	S83D_tet 1uM
17418	12	22	C6	S83D_tet 1uM
18342	13	24	C4	S83D_tet 1uM
17895	13	24	C5	S83D_tet 1uM
17546	13	24	C6	S83D_tet 1uM
18681	14	26	C4	S83D_tet 1uM
18221	14	26	C5	S83D_tet 1uM
17744	14	26	C6	S83D_tet 1uM
18963	15	28	C4	S83D_tet 1uM
18287	15	28	C5	S83D_tet 1uM
17971	15	28	C6	S83D_tet 1uM
19218	16	30	C4	S83D_tet 1uM
18453	16	30	C5	S83D_tet 1uM
18418	16	30	C6	S83D_tet 1uM
19336	17	32	C4	S83D_tet 1uM
18582	17	32	C5	S83D_tet 1uM
18442	17	32	C6	S83D_tet 1uM
19532	18	34	C4	S83D_tet 1uM
18792	18	34	C5	S83D_tet 1uM
18567	18	34	C6	S83D_tet 1uM
19805	19	36	C4	S83D_tet 1uM
19126	19	36	C5	S83D_tet 1uM
18683	19	36	C6	S83D_tet 1uM
19845	20	38	C4	S83D_tet 1uM
19186	20	38	C5	S83D_tet 1uM
18959	20	38	C6	S83D_tet 1uM
20031	21	40	C4	S83D_tet 1uM
19398	21	40	C5	S83D_tet 1uM
19147	21	40	C6	S83D_tet 1uM
20337	22	42	C4	S83D_tet 1uM
19487	22	42	C5	S83D_tet 1uM
19232	22	42	C6	S83D_tet 1uM
20304	23	44	C4	S83D_tet 1uM
19633	23	44	C5	S83D_tet 1uM
19526	23	44	C6	S83D_tet 1uM
20552	24	46	C4	S83D_tet 1uM
19666	24	46	C5	S83D_tet 1uM
19634	24	46	C6	S83D_tet 1uM
20427	25	48	C4	S83D_tet 1uM
19752	25	48	C5	S83D_tet 1uM
19705	25	48	C6	S83D_tet 1uM
20725	26	50	C4	S83D_tet 1uM
19920	26	50	C5	S83D_tet 1uM
19833	26	50	C6	S83D_tet 1uM
20922	27	52	C4	S83D_tet 1uM
19964	27	52	C5	S83D_tet 1uM
19908	27	52	C6	S83D_tet 1uM
21015	28	54	C4	S83D_tet 1uM
20224	28	54	C5	S83D_tet 1uM
20045	28	54	C6	S83D_tet 1uM
21140	29	56	C4	S83D_tet 1uM
20230	29	56	C5	S83D_tet 1uM
20117	29	56	C6	S83D_tet 1uM
21254	30	58	C4	S83D_tet 1uM
20247	30	58	C5	S83D_tet 1uM
20145	30	58	C6	S83D_tet 1uM
21330	31	60	C4	S83D_tet 1uM
20627	31	60	C5	S83D_tet 1uM
20255	31	60	C6	S83D_tet 1uM
12805	1	0	C10	S83D/S132P_tet 1uM
12366	1	0	C11	S83D/S132P_tet 1uM
12726	1	0	C12	S83D/S132P_tet 1uM
16308	2	2	C10	S83D/S132P_tet 1uM
15672	2	2	C11	S83D/S132P_tet 1uM
15772	2	2	C12	S83D/S132P_tet 1uM
18080	3	4	C10	S83D/S132P_tet 1uM
17573	3	4	C11	S83D/S132P_tet 1uM
17679	3	4	C12	S83D/S132P_tet 1uM
19430	4	6	C10	S83D/S132P_tet 1uM
19074	4	6	C11	S83D/S132P_tet 1uM
19135	4	6	C12	S83D/S132P_tet 1uM
20636	5	8	C10	S83D/S132P_tet 1uM
20165	5	8	C11	S83D/S132P_tet 1uM
20248	5	8	C12	S83D/S132P_tet 1uM
21656	6	10	C10	S83D/S132P_tet 1uM
21046	6	10	C11	S83D/S132P_tet 1uM
21157	6	10	C12	S83D/S132P_tet 1uM
22537	7	12	C10	S83D/S132P_tet 1uM
21845	7	12	C11	S83D/S132P_tet 1uM
21835	7	12	C12	S83D/S132P_tet 1uM
23235	8	14	C10	S83D/S132P_tet 1uM
22413	8	14	C11	S83D/S132P_tet 1uM
22565	8	14	C12	S83D/S132P_tet 1uM
23978	9	16	C10	S83D/S132P_tet 1uM
23246	9	16	C11	S83D/S132P_tet 1uM
23125	9	16	C12	S83D/S132P_tet 1uM
24545	10	18	C10	S83D/S132P_tet 1uM
23568	10	18	C11	S83D/S132P_tet 1uM
23655	10	18	C12	S83D/S132P_tet 1uM
25090	11	20	C10	S83D/S132P_tet 1uM
24107	11	20	C11	S83D/S132P_tet 1uM
24138	11	20	C12	S83D/S132P_tet 1uM
25566	12	22	C10	S83D/S132P_tet 1uM
24608	12	22	C11	S83D/S132P_tet 1uM
24514	12	22	C12	S83D/S132P_tet 1uM
26151	13	24	C10	S83D/S132P_tet 1uM
24952	13	24	C11	S83D/S132P_tet 1uM
24962	13	24	C12	S83D/S132P_tet 1uM
26384	14	26	C10	S83D/S132P_tet 1uM
25238	14	26	C11	S83D/S132P_tet 1uM
25307	14	26	C12	S83D/S132P_tet 1uM
26790	15	28	C10	S83D/S132P_tet 1uM
25542	15	28	C11	S83D/S132P_tet 1uM
25581	15	28	C12	S83D/S132P_tet 1uM
27032	16	30	C10	S83D/S132P_tet 1uM
25870	16	30	C11	S83D/S132P_tet 1uM
25901	16	30	C12	S83D/S132P_tet 1uM
27400	17	32	C10	S83D/S132P_tet 1uM
26098	17	32	C11	S83D/S132P_tet 1uM
26014	17	32	C12	S83D/S132P_tet 1uM
27750	18	34	C10	S83D/S132P_tet 1uM
26529	18	34	C11	S83D/S132P_tet 1uM
26416	18	34	C12	S83D/S132P_tet 1uM
28187	19	36	C10	S83D/S132P_tet 1uM
26555	19	36	C11	S83D/S132P_tet 1uM
26625	19	36	C12	S83D/S132P_tet 1uM
28593	20	38	C10	S83D/S132P_tet 1uM
26667	20	38	C11	S83D/S132P_tet 1uM
26768	20	38	C12	S83D/S132P_tet 1uM
28564	21	40	C10	S83D/S132P_tet 1uM
26985	21	40	C11	S83D/S132P_tet 1uM
27012	21	40	C12	S83D/S132P_tet 1uM
28908	22	42	C10	S83D/S132P_tet 1uM
27213	22	42	C11	S83D/S132P_tet 1uM
27087	22	42	C12	S83D/S132P_tet 1uM
29046	23	44	C10	S83D/S132P_tet 1uM
27515	23	44	C11	S83D/S132P_tet 1uM
27407	23	44	C12	S83D/S132P_tet 1uM
29335	24	46	C10	S83D/S132P_tet 1uM
27517	24	46	C11	S83D/S132P_tet 1uM
27492	24	46	C12	S83D/S132P_tet 1uM
29746	25	48	C10	S83D/S132P_tet 1uM
27786	25	48	C11	S83D/S132P_tet 1uM
27795	25	48	C12	S83D/S132P_tet 1uM
29998	26	50	C10	S83D/S132P_tet 1uM
27741	26	50	C11	S83D/S132P_tet 1uM
27819	26	50	C12	S83D/S132P_tet 1uM
30173	27	52	C10	S83D/S132P_tet 1uM
27978	27	52	C11	S83D/S132P_tet 1uM
28046	27	52	C12	S83D/S132P_tet 1uM
30269	28	54	C10	S83D/S132P_tet 1uM
28149	28	54	C11	S83D/S132P_tet 1uM
28182	28	54	C12	S83D/S132P_tet 1uM
30433	29	56	C10	S83D/S132P_tet 1uM
28317	29	56	C11	S83D/S132P_tet 1uM
28402	29	56	C12	S83D/S132P_tet 1uM
30754	30	58	C10	S83D/S132P_tet 1uM
28456	30	58	C11	S83D/S132P_tet 1uM
28587	30	58	C12	S83D/S132P_tet 1uM
30754	31	60	C10	S83D/S132P_tet 1uM
28542	31	60	C11	S83D/S132P_tet 1uM
28705	31	60	C12	S83D/S132P_tet 1uM

## Sheet: Figure 2C
	MlklWT/WT																				MlklWT/S131P																				MlklS131P/S131P
2-3	15.1	17.85	19.04	16.85	17.66	17.81	22.65	19.74	27.21	28.17	26.98	19.73	20.06	17.47							18.26	24.82	17.68	23.47	20.88	20.16	22.39	18.66	20.42												15.58	18.38	22.31	25.24	19.24	22.73	24.99	18.13	16.37
7-9	41.38	38.92	43.8	42.3	31.73	49.03	44.31	33.42													48.52	45.93	40.73	35.19	46.43	46	45.2	43.2	40.22	29.43	39.08	32.62	41.11	35.39	36.08	46.12	46.25				47.39	33.14	36.2	37.17	38.8	33.02	44.3	36.4	42.8
[truncated: 7 more columns]

## Sheet: Figure 2D
	MlklWT/WT																						MlklWT/S131P																						MlklS131P/S131P
Ly6Chi monocytes		1.69	1.44	1.17	0.876	0.751	1.33	0.97	1.18	1.44	1.12	1.11	0.817	1.39	0.809	0.835	0.981	0.834	0.667	1.65	1.45	0.758		1.64	0.803	1.1	1.56	0.0739	0.739	1.14	0.386	0.21	1.05	1.15		0.992	0.514	0.0212	0.082	1.04	1.52					1.68	1.31	0.408	0.215
Ly6Clo monocytes		1.82	1.62	1.15	0.916	0.867	2.2	0.924	2.82	2.83	0.962	1.06	0.718	1.35	0.559	1.02	1.53	1.1	0.772	1.85	1.63	1.62		2.75	0.755	1.11	1.27	0.326	0.509	1.13	0.799	0.362	2.24	2.65		0.999	0.354	0.087	0.524	0.911	1.37					2.72	1.72	1.52	0.358
Neutrophils		6.09	5.45	2.84	2.6	2.1	4.02	2.19	8.51	8.46	3.93	3.88	1.74	2.91	1.56	2.2	2.37	2.11	1.48	6.89	5.17	5.14		6.55	2.67	3.23	5.68		2.49	5.44	1.83	0.931	3.63	4.94		2.98	0.951	0.00246	0.00852	4.35	6.43					7.32	3.64	5.55	1.47
[truncated: 11 more columns]

## Sheet: Figure 2E
	MlklWT/WT																						MlklWT/S131P																						MlklS131P/S131P
CD4+ T cells		0.0977	0.0997	0.0699	0.0695	0.0744	0.153	0.0704	0.35	0.278	0.106	0.141	0.0924	0.138	0.0942	0.136	0.177	0.0892	0.119	0.153	0.288	0.325		0.19	0.0961	0.178	0.189	0.0788	0.0637	0.194	0.054	0.0188	0.216	0.229		0.257	0.0857	0.0297	0.156	0.177	0.43					0.201	0.0811	0.143	0.0517
CD8+ T cells		0.217	0.142	0.155	0.124	0.164	0.286	0.142	0.4	0.318	0.135	0.248	0.182	0.277	0.203	0.281	0.222	0.152	0.209	0.167	0.303	0.254		0.365	0.105	0.272	0.305	0.148	0.112	0.27	0.0603	0.0255	0.3	0.357		0.35	0.114	0.0474	0.26	0.227	0.486					0.366	0.165	0.299	0.114
B cells		3.25	2.2	2.01	2.81	2.47	4.48	2.81	8.21	6.37	0.837	1.8	2.3	3.98	1.56	3.42	3.18	2.21	2.08	7.01	5.58	5.25		6.53	0.635	2	1.73	2.37	2.13	4.53	1.83	0.821	10	5.66		1.73	0.833	0.804	3.21	6.66	8.43					7.02	3.12	4.35	1.59
[truncated: 11 more columns]

## Sheet: Figure 2F
	MlklWT/WT																						MlklWT/S131P																						MlklS131P/S131P
Ly6Chi monocytes	1.21	0.681	0.879	0.523	0.583	0.853	0.579	0.473	0.518	1.42	0.87	0.322	0.378	0.401	0.501	0.558	0.744	0.764	1.3	0.806	0.511		0.379	1.77	1	0.848	0.479	1.48	0.834	0.187	0.31	1.27		0.936	0.909	0.91	0.72	1.35	0.535						1.05	1.38	0.603	0.583	0.676
Ly6Clo monocytes	4.08	4.34	4.61	4.56	3.88	5.69	4.77	1.3	1.45	5.62	3.55	3.31	3.25	2.45	6.12	5.68	7.03	6.7	3.21	1.74	2.53		13.5	7.47	4.5	4.78	4.21	8.03	4.16	1.52	3.79	9.5		5.03	4.26	6.24	6.48	9.27	4.09						15.8	7.79	7.65	4.01	4.3
Neutrophils	0.733	0.323	0.826	0.344	0.467	0.538	0.359	0.239	0.267	0.431	0.151	0.0925	0.0936	0.0919	0.157	0.282	0.237	0.264	1.67	1.23	0.407		0.33	0.619	0.183	0.245	0.147	3.16	0.886	0.239	0.206	0.53		0.111	0.147	0.377	0.151	0.417	0.247						0.585	0.551	0.201	0.319	0.734
[truncated: 10 more columns]

## Sheet: Figure 2G
	MlklWT/WT																						MlklWT/S131P																						MlklS131P/S131P
CD4+ T cells	3.71	4.98	3.48	3.06	2.66	6.24	6.29	4.57	3.82	2.62	4.43	3.73	4.91	2.9	4.09	7.22	7.77	6.43	8.4	5.3	5.85		2.73	3.04	4.68	3.47	4.57	13.7	9.84	3.58	6.09	10.2	4.43	3.57	7.7	5.86	20	10.2							8.47	9.1	5.43	2.72	9.73
CD8+ T cells	3.68	4.48	3.42	3.49	2.93	5.65	5.29	2.11	2.15	3.4	4.6	3.62	4.35	2.99	4.66	6.16	6.15	5.88	4.98	3.63	2.13		2.25	4.54	6.08	4.18	3.21	9.66	6.38	2.37	4.21	8.21	5.18	4.54	5.68	4.49	12.7	6.14							8.03	7.54	3.83	2.53	5.69
B cells	20	21.6	20.7	23.2	19.3	37.7	31.5	17.8	19.5	28.4	28.4	17.2	20.2	14.9	36	38.6	45.9	36	35.2	23.5	29.1		10.8	41.9	37.6	29.8	31.3	83.3	50.7	22.4	40.6	68.6	35.8	28.5	35	38.5	95.4	44.4							55.1	70.2	46.9	21.2	48.9
[truncated: 10 more columns]

## Sheet: Figure 2H
	MlklWT/WT																						MlklWT/S131P																						MlklS131P/S131P
Ly6Chi monocytes	1.78	1.3	0.992	0.467	0.118	0.0243	0.089	2.21	0.271	1.87	0.65	0.199	0.115	0.0297	0.0239	0.145	0.0243	0.17	4.71	9.08	2.59	0.401	1.32	2.39	1.4	0.964	4.79	0.364	0.698	0.346	0.181	2.26	2.83		0.79	0.479	9.1	7.2	0.137	0.101					0.598	1.68	1.8	6.03	5.83
Ly6Clo monocytes	3.91	3.1	2.24	0.765	0.307	0.114	0.4	6.05	0.485	2.68	1.1	1.14	1.07	0.149	0.224	0.671	0.32	1.11	9.59	20.4	3.09	2.67	2.5	2.88	2.36	4.58	42.1	0.459	1.18	0.744	0.753	8.3	7.89		1.8	0.98	62.4	64.8	1	0.383					0.888	3.05	4.46	76.5	40.1
Neutrophils	0.0764	0.0995	0.0241	1.87	0.609	0.216	2.05	0.238	0.0321	0.0717	0.0368	0.0199	0.0184	0.00545	0.702	1.84	0.928	3.27	0.354	1.23	0.189	0.166	0.0433	0.158	0.025	0.0883	1.47	0.124	0.327	0.0534	0.00724	0.0986	0.128		0.0134	0.0203	3.77	1.51	0.0822	0.393					0.00672	0.0391	0.0608	2.01	3.19
[truncated: 11 more columns]

## Sheet: Figure 2I
	MlklWT/WT																						MlklWT/S131P																						MlklS131P/S131P
CD4+ T cells	0.869	0.524	0.201	0.353	0.148	0.0639	0.691	1.38	0.2	0.626	0.503	0.39	0.603	0.0765	0.22	0.79	0.408	0.874	1.11	2.13	0.249		1.32	2.39	1.4	0.964	4.79	0.364	0.698	0.346	0.181	2.26	2.83		0.79	0.479	9.1	7.2	0.137	0.101					0.598	1.68	1.8	6.03	5.83
CD8+ T cells	0.843	0.568	0.24	0.318	0.171	0.0564	0.378	1.02	0.173	0.776	0.611	0.437	0.588	0.0948	0.197	0.643	0.322	0.725	0.92	1.53	0.199		2.5	2.88	2.36	4.58	42.1	0.459	1.18	0.744	0.753	8.3	7.89		1.8	0.98	62.4	64.8	1	0.383					0.888	3.05	4.46	76.5	40.1
B cells	1.05	0.542	0.301	0.000558	0.000312	0.000177	0.00176	2.04	0.231	0.923	0.529	0.363	0.342	0.0485	0.000166	0.000238	0.00122	0.00108	1.09	2.56	0.241		0.0433	0.158	0.025	0.0883	1.47	0.124	0.327	0.0534	0.00724	0.0986	0.128		0.0134	0.0203	3.77	1.51	0.0822	0.393					0.00672	0.0391	0.0608	2.01	3.19
[truncated: 11 more columns]

[truncated: 107 more sheets: Figure 2J, Figure 2K, Figure 2L, Figure 2M, Figure 3A, Figure 3B, Figure 3C, Figure 3D, Figure 3E, Figure 3F, Figure 3G, Figure 3H, Figure 4A, Figure 4B, Figure 4C, Figure 4D, Figure 4E, Figure 4F, Figure 4G, Figure 4H …]
